# Supplementary material for: Quality of perinatal care services from the user’s perspective: a Dutch study applies the World Health Organization’s responsiveness concept
Source: BMC Pregnancy Childbirth. 2017 Sep 29;17:327. doi: 10.1186/s12884-017-1464-8 (PMC5622418; doi:10.1186/s12884-017-1464-8)
Supplement: Additional file 1: — Appendix table. (XLSX 41 kb) [file 12884_2017_1464_MOESM1_ESM.xlsx]

## Sheet: appendix table
Appendix table. Percentage reporting poor outcome for each domain given for maternal, child and health care pathway outcomes
Variable
	n=	%		Dignity			Autonomy			Confidentiality			Communication			Prompt attention			Social Consideration			Quality basic amenities			Choice and Continuity			TOTAL
				Antenatal phase	Birth phase		Antenatal phase	Birth phase		Antenatal phase	Birth phase		Antenatal phase	Birth phase		Antenatal phase	Birth phase		Antenatal phase	Birth phase		Antenatal phase	Birth phase		Antenatal phase	Birth phase		Antenatal phase	Birth phase
Maternal Age* **
<19 years	3	0.0175439		0	0		0	0		0	0		0.0666667	0		0.333333	0.047619		0	0		0	0.111111		0	0.0714286		0.05	0.0287698
20-25 years	15	0.0877193		0.0238095	0.157143		0.0952381	0.0714286		0.0714286	0.137363		0.285714	0.238095		0.446429	0.259812		0.285714	0.047619		0.107143	0.227106		0.214286	0.117811		0.19122	0.157047
25-34 years	119	0.695906		0.0733211	0.0731143		0.18762	0.160586		0.0627839	0.108141		0.179117	0.121379		0.285281	0.205185		0.320041	0.22321		0.269231	0.265614		0.300027	0.118935		0.209678	0.15952
>35 years	33	0.192982		0.047619	0.192593		0.171282	0.257222		0.100406	0.130038		0.188138	0.118878		0.33631	0.22857		0.351852	0.348765		0.267857	0.221793		0.297619	0.108598		0.220135	0.200807
Parity*
Primiparous	97	0.567251		0.0705882	0.0655304		0.171316	0.140826		0.0455018	0.104074		0.184054	0.106338		0.273982	0.166799		0.266603	0.193675		0.220238	0.237592		0.245179	0.285714		0.184683	0.162568
Multiparous	74	0.432749		0.0516026	0.143267		0.171041	0.180419		0.0997741	0.120387		0.190372	0.161237		0.353536	0.263195		0.371635	0.263842		0.284615	0.257006		0.325749	0.216744		0.231041	0.200762
Ethnic background*
Dutch	94	0.549708		0.0766284	0.113089		0.195032	0.161309		0.0845057	0.115139		0.203854	0.145564		0.319756	0.218857		0.374699	0.2208		0.238372	0.24525		0.351056	0.289274		0.230488	0.18866
Non Dutch	77	0.450292		0.0437158	0.09		0.125365	0.169724		0.0448663	0.113054		0.146142	0.112464		0.311193	0.204945		0.229508	0.2383		0.254098	0.249695		0.199265	0.238629		0.169269	0.177101
Education*
Low	6	0.0350877		0.166667	0.233333		0.0555556	0.166667		0.0555556	0		0.1	0		0.291667	0.357143		0.0833333	0.166667		0.333333	0.222222		0.0555556	0.119048		0.142708	0.158135
Middle	75	0.438596		0.0355866	0.09375		0.161348	0.170336		0.0776976	0.121404		0.183124	0.113793		0.292657	0.187486		0.290093	0.201894		0.227273	0.247424		0.24161	0.240055		0.188674	0.172018
High	90	0.526316		0.0759494	0.0972741		0.186708	0.157398		0.0622783	0.112628		0.197246	0.153159		0.33255	0.220506		0.352051	0.249954		0.25641	0.251989		0.337436	0.297525		0.225079	0.192554
Marital status*
single	141	0.824561		0.0710383	0.104946		0.167868	0.195721		0.0597696	0.123345		0.189767	0.138288		0.306779	0.210774		0.327542	0.230667		0.256198	0.260837		0.298593	0.269598		0.209694	0.191772
relationship/married	30	0.175439		0.023399	0.0857143		0.177656	0.0365961		0.106413	0.0636847		0.174631	0.0901675		0.339286	0.214337		0.258621	0.182564		0.206897	0.19663		0.220443	0.231452		0.188418	0.137643
Neighbourhood*
privileged neighbourhood	84	0.491228		0.0593607	0.0679322		0.145874	0.162572		0.0613404	0.0706511		0.16482	0.09174		0.302981	0.152883		0.3125	0.167636		0.294521	0.230752		0.268957	0.23494		0.201294	0.147388
underprivileged neighbourhood	87	0.508772		0.0644356	0.132175		0.193321	0.165615		0.0756734	0.149984		0.207717	0.163377		0.322576	0.265151		0.314978	0.271409		0.201299	0.265595		0.296681	0.288812		0.209585	0.212765
Proficiency (speaking) Dutch*
good/excellent	153	0.894737		0.0619864	0.0983468		0.195833	0.155138		0.0717385	0.110721		0.184625	0.136841		0.320238	0.215417		0.321787	0.209213		0.242537	0.251265		0.285702	0.259356		0.210556	0.179537
weak/poor	18	0.105263		0.0625	0.125		0	0.237241		0.0416667	0.118056		0.205833	0.0638889		0.253125	0.180357		0.25	0.318056		0.28125	0.229167		0.261905	0.291896		0.169535	0.195457
Obstetric history* ***
Primiparous	97	0.567251		0.0697674	0.069564		0.169141	0.151655		0.0449437	0.104874		0.184203	0.105047		0.282602	0.175235		0.269435	0.191133		0.217647	0.242838		0.250089	0.217601		0.185979	0.157243
Multiparous, no medical history	24	0.140351		0.0634921	0.0705263		0.166667	0.145224		0.0642857	0.0614035		0.209524	0.161404		0.285714	0.198622		0.404762	0.185759		0.333333	0.144444		0.349206	0.285923		0.234623	0.156663
Multiparous, medical history	50	0.292398		0.0459831	0.176744		0.17374	0.196671		0.117113	0.147488		0.180599	0.161373		0.386502	0.295799		0.355708	0.30101		0.261364	0.311966		0.314539	0.348699		0.229443	0.242469
Adverse outcome* ****
No adverse outcome	128	0.748538		0.0537859	0.107208		0.163759	0.176489		0.0712474	0.123329		0.17759	0.132339		0.30237	0.176638		0.29658	0.204969		0.220721	0.23221		0.276341	0.243427		0.195299	0.174576
Adverse outcome	43	0.251462		0.0854701	0.0842105		0.186581	0.128185		0.0616649	0.0788503		0.213306	0.119751		0.343902	0.3144		0.364035	0.267736		0.320513	0.29704		0.301619	0.321276		0.234636	0.201431
Hospital admission of child*
No hospital admission of child	145	0.847953		0.0632421	0.0932987		0.162006	0.159804		0.0711763	0.108336		0.194088	0.118412		0.293122	0.183549		0.302211	0.18404		0.218254	0.234063		0.267258	0.243149		0.19642	0.165581
Hospital admission of child	26	0.152047		0.0555556	0.141667		0.208333	0.182971		0.0555556	0.128102		0.15	0.184343		0.416667	0.352921		0.375	0.399209		0.395833	0.325428		0.361111	0.361715		0.252257	0.259545
Receiving painmedication when requested*
No request	79	0.461988		0.0704225	0.0937293		0.140934	0.147529		0.0538672	0.117862		0.153221	0.136371		0.279848	0.203275		0.309859	0.216043		0.21831	0.213702		0.263805	0.259543		0.186283	0.173507
No pain medication received after requesting	32	0.187135		0.0808703	0.157143		0.234435	0.119012		0.115764	0.11898		0.219413	0.122914		0.304495	0.210056		0.293103	0.278519		0.275862	0.271605		0.275104	0.258012		0.224881	0.19203
Pain medication received after requesting	58	0.339181		0.0347222	0.0742995		0.185112	0.197101		0.0666559	0.09963		0.222163	0.126104		0.360417	0.213921		0.332794	0.201373		0.28125	0.283897		0.311556	0.276267		0.224334	0.184074
Intervention* *****
No	97	0.567251		0.0606061	0.072394		0.263805	0.124213		0.0757317	0.106392		0.189094	0.108473		0.271619	0.165746		0.336991	0.199125		0.204545	0.229861		0.224822	0.224029		0.203402	0.153779
Yes, no emergency intervention	51	0.298246		0.0573171	0.125256		0.275104	0.19359		0.0421044	0.0832681		0.20788	0.142202		0.382498	0.267553		0.2375	0.245757		0.341463	0.299145		0.343271	0.282238		0.235892	0.204876
Yes, emergency intervention	21	0.122807		0.0701754	0.169591		0.311556	0.228758		0.105263	0.20241		0.147368	0.203704		0.342105	0.27087		0.368421	0.283088		0.263158	0.217349		0.403509	0.413389		0.251444	0.248645
Hospital admission of the mother*
No admission	154	0.900585		0.0605804	0.10062		0.171983	0.160828		0.0599392	0.113055		0.195227	0.138697		0.3199	0.218178		0.314585	0.228722		0.240876	0.243265		0.284042	0.274293		0.205892	0.184707
Admission	17	0.0994152		0.0769231	0.107692		0.14899	0.194444		0.167444	0.0974165		0.0961538	0.0267094		0.237762	0.144872		0.307692	0.144444		0.307692	0.321717		0.264103	0.137179		0.200845	0.146809
Day of delivery*
Weekend	37	0.216374		0.030303	0.0566532		0.163822	0.107143		0.0208537	0.072834		0.14953	0.0943918		0.340909	0.152447		0.399621	0.284455		0.1875	0.193548		0.288793	0.260812		0.197666	0.152785
Weekday	134	0.783626		0.0709353	0.113654		0.171725	0.178269		0.0820585	0.122775		0.197284	0.138138		0.30539	0.227529		0.289918	0.20372		0.262712	0.263846		0.281321	0.264452		0.207668	0.189048
Time of delivery*
0-8hr	45	0.263158		0.0333333	0.102564		0.175608	0.129215		0.0517319	0.132465		0.200593	0.153119		0.310417	0.208511		0.35054	0.221718		0.2125	0.201465		0.325361	0.291764		0.20751	0.180103
8-18hr	82	0.479532		0.0648148	0.0938133		0.189126	0.193971		0.0867582	0.140028		0.211928	0.148842		0.309232	0.185979		0.31627	0.261031		0.274648	0.274027		0.297774	0.241607		0.218819	0.192412
18-24hr	43	0.251462		0.0891418	0.0952381		0.132819	0.147721		0.0546227	0.0304609		0.129232	0.0664736		0.326389	0.270532		0.266358	0.152299		0.236842	0.238213		0.203177	0.26998		0.179823	0.158865
Health care pathway*
Start antenatal care with midwife, not referred	61	0.356725		0.081761	0.0952157		0.127564	0.122611		0.0651282	0.150209		0.202123	0.111145		0.27283	0.146927		0.24746	0.161905		0.192308	0.219323		0.221561	0.188048		0.176342	0.149423
Start antenatal care with midwife, referred during antenatal care to gynaecologist	37	0.216374		0.11828	0.180645		0.229032	0.197998		0.0767519	0.11272		0.229032	0.103417		0.35178	0.334246		0.361905	0.310208		0.306452	0.321468		0.341491	0.353195		0.25184	0.239237
Start antenatal care with midwife, referred during birth care to gynaecologist	57	0.333333		0.0262745	0.0819728		0.18486	0.121801		0.0683848	0.0902714		0.156198	0.139752		0.275866	0.169879		0.327255	0.178046		0.215686	0.231879		0.304064	0.298396		0.194823	0.164
Antenatal and birth care with gynaecologist	16	0.0935673		0	0.025		0.132341	0.340278		0.0652778	0.0541667		0.153333	0.197917		0.490625	0.301786		0.40625	0.354167		0.40625	0.250794		0.300595	0.223044		0.244334	0.218394
Total	171	1		0.0620162	0.101241		0.169933	0.163724		0.0687633	0.111665		0.198585	0.128904		0.313114	0.211515		0.313998	0.22161		0.246667	0.24873		0.283121	0.263218		0.207025	0.181326
* p-value <0,05 (t-test)
**mean age 30 (range 18-42)
*** Obstetric history is defined as;
**** Self reported adverse outcome defined as; asphyxie, (possible) congenital anomalie, infection, small for gestational age, large for gestational age, premature birth.
***** Ceasarean section or instrumental delivery
